# Supplementary material for: Polyamine-mediated ferroptosis amplification acts as a targetable vulnerability in cancer
Source: Nat Commun. 2024 Mar 19;15:2461. doi: 10.1038/s41467-024-46776-w (PMC10951362; doi:10.1038/s41467-024-46776-w)
Supplement: Supplementary file 4 — Source data [file 41467_2024_46776_MOESM4_ESM.xlsx]

## Sheet: Figure 1
	1b					1c
	Norepinephrine (hydrochloride)		1.486			A549	+Arg				-Arg					1h
	Adrenosterone		1.481			RSL3	0.406	0.397	0.419		0.703	0.64	0.735				A549	RSL3
	1,4-Diaminobutane (dihydrochloride)		1.46			IKE	0.346	0.336	0.391		0.665	0.622	0.661				Vehicle	0.609728	0.565143	0.585
	Adenosine-2'-monophosphate		1.409													Ornithine	0.1mM	0.423	0.404	0.487008
	Retinoic acid		1.442														0.5mM	0.412	0.383	0.404
	5-Hydroxytryptophan		1.374			HT1080	+Arg				-Arg					Citrulline	0.1mM	0.553	0.561	0.58
	Glycochenodeoxycholic acid		1.369			RSL3	0.322	0.355	0.393		0.58	0.616	0.604				0.5mM	0.546	0.51	0.534
	Flavin adenine dinucleotide (disodium salt)		1.368			IKE	0.474	0.567	0.509		0.842	0.789	0.725
	Sarcosine		1.367														HT1080
	2,5-Dihydroxybenzoic acid		1.363														Vehicle	0.456	0.504	0.53
	2-Mercaptobenzothiazole		1.357													Ornithine	0.1mM	0.401	0.426	0.384
	L-Thyroxine		1.356			1d											0.5mM	0.36	0.337	0.336
	5'-Methylthioadenosine		1.34			Arg (mM)	A549									Citrulline	0.1mM	0.506	0.465	0.457
	3-Hydroxyvaleric acid		1.295			0	0.569	0.563	0.571								0.5mM	0.467	0.435	0.442
	L-5-Hydroxytryptophan		1.281			0.1	0.504	0.507	0.449
	Uridine 5'-monophosphate		1.279			0.2	0.475	0.427	0.426
	Pyrithioxin (dihydrochloride)		1.277			0.4	0.365	0.416	0.412							1i
	Methyl vanillate		1.244			0.8	0.339	0.309	0.275
	Hyaluronic acid		1.242
	NAD+		1.242			Arg (mM)	HT1080
	2′-Deoxyadenosine 5′-monophosphate (disodium)		1.241			0	0.67	0.649	0.636
	Sphingomyelin		1.23			0.1	0.512	0.508	0.501
	Indole-3-carboxylic acid		1.225			0.2	0.478	0.464	0.485
	3-Hydroxyanthranilic acid		1.22			0.4	0.407	0.37	0.439
	2'-Deoxyadenosine-5'-monophosphate		1.218			0.8	0.314	0.258	0.332
	Pyridoxal phosphate		1.212
	2'-Deoxyadenosine		1.203			A549
	2-Oxobutanoic acid		1.202			RSL3 (μM)	Vehicle				Arg
	4-Ethoxyphenol		1.199			0	0.973	0.996	1.031		1.048	0.939	1.013
	16α-Hydroxyestrone		1.195			0.5	0.951	0.92	0.913		0.731	0.768	0.79
	Adenine (hydrochloride)		1.189			1	0.735	0.753	0.782		0.516	0.582	0.497			1j
	Dihydrocaffeic acid		1.185			2	0.501	0.449	0.466		0.271	0.249	0.321			A549	Cas9-NC				ARG2-KO
	Vanillylmandelic acid		1.183			4	0.339	0.306	0.281		0.186	0.244	0.215			Arg	0.989276	0.923294	1.08743		2.47308	2.9184	3.15852
	Glycogen, Oysters		1.183			8	0.259	0.275	0.235		0.167	0.225	0.177			Orn	0.981624	1.01838	1.18927		0.222519	0.121784	0.256933
	γ-Cyclodextrin		1.178
	Octopamine (hydrochloride)		1.175			HT1080										HT1080	Cas9-NC				ARG2-KO
	(R)-Pantetheine		1.171			RSL3 (μM)	Vehicle				Arg					Arg	0.985328	0.954222	1.06045		1.88556	1.64	1.98755
	L-Ascorbic acid 2-phosphate (trisodium)		1.166			0	0.982	1.029	0.989		0.987	1.082	0.931			Orn	1.01593	0.877533	1.10654		0.47697	0.366533	0.543839
	Chondroitin (sulfate)		1.166			0.1	0.891	0.919	0.974		0.786	0.78	0.73
	(S)-2-acetamido-4-amino-4-oxobutanoic acid		1.162			0.2	0.853	0.81	0.757		0.562	0.445	0.524
	1-Methylguanosine		1.159			0.4	0.629	0.578	0.591		0.353	0.368	0.392			1k
	L-Arabinitol		1.159			0.8	0.363	0.39	0.443		0.254	0.204	0.278			A549	Vehicle				Arg
	Thiamine (hydrochloride)		1.158			1.6	0.269	0.275	0.297		0.218	0.187	0.237			Cas9-NC	0.517	0.559	0.604		0.34	0.372	0.343
	D-arabinose		1.155													ARG2-KO#1	0.642	0.664	0.687		0.615	0.593	0.647
	3-Hydroxybenzoic acid		1.153													ARG2-KO#2	0.679	0.713	0.685		0.674	0.652	0.693
	5-Methyltetrahydrofolic acid		1.152			1e
	Isovalerylcarnitine (chloride)		1.15			A549	Vehicle				Arg
	Isocorydine		1.147			DMSO	1.079	0.92	1.001		0.972	1.178	1.073
	L-Ascorbic acid (sodium salt)		1.146			RSL3	3.406	3.605	3.65		5.659	5.752	6.113			HT1080	Vehicle				Arg
	2'-Deoxycytidine (hydrochloride)		1.143													Cas9-NC	0.532	0.513	0.49		0.354	0.344	0.311
	Maltotriose		1.138													ARG2-KO#1	0.677	0.634	0.609		0.637	0.676	0.628
	Allantoic acid		1.136				Vehicle				Arg					ARG2-KO#2	0.698	0.652	0.645		0.66	0.634	0.597
	3-Amino-2-piperidinone		1.136			DMSO	1.069	0.974	0.958		0.944	0.956	0.918
	Dihydrofolic acid		1.135			RSL3	1.6	1.515	1.529		2.102	2.142	2.163
	17a-Hydroxypregnenolone		1.135
	(Z)-Aconitic acid		1.135
	L-Kynurenine		1.131			1g	Peak area
	DL-Homocystine		1.13			Arginine	M+0			M+4
	FAPy-adenine		1.128			DMSO	451023	449801	404889	665327	719903	682719
	PCL 016		1.127			RSL3	420028	470402	455313	746288	681649	653361
	Nudifloramide		1.126
	2-Hydroxy-2-methylbutanoic acid		1.125
	L-Isoleucine		1.125			Ornithine	M+0			M+2
	Thiamine nitrate		1.124			DMSO	52709	36924	39751	504332	394658	448682
	Docosanoic acid		1.123			RSL3	73022	82640	79476	373947	270955	356620
	Octadecanedioic acid		1.123
	p-Toluic acid		1.122
	L-Valyl-L-phenylalanine		1.122			Citrulline	M+0			M+1/2/3
	Maltotetraose		1.122			DMSO	1482400	1376603	1502762	0	0	0
	Nervonic acid		1.122			RSL3	1248548	1101911	1164819	0	0	0
	3,4,5-Trimethoxycinnamic acid		1.121
	Uridine		1.121
	3-Hydroxybutyric acid (sodium)		1.121
	2-Furoic acid		1.12
	D-Ribonolactone		1.119
	Hypoxanthine		1.119
	Benzamide		1.119
	Indolelactic acid		1.118
	Deoxycytidine triphosphate (trisodium salt)		1.116
	Pyrrole-2-carboxylic acid		1.116
	L-Tartaric acid		1.115
	Gamma-glutamylcysteine		1.114
	5-Methoxysalicylic acid		1.112
	(S)-3-Hydroxybutanoic acid		1.111
	D-(+)-Glucono-1,5-lactone		1.111
	Oxytetracycline		1.108
	Dinoprost (tromethamine salt)		1.108
	Triacetin		1.107
	γ-Hexalactone		1.106
	L-Cystathionine		1.106
	(S)-Leucic acid		1.106
	Glycine		1.105
	3-Methyl-2-cyclopenten-1-one		1.105
	Campesterol		1.105
	Dodecanedioic acid		1.104
	N-Acetylneuraminic acid		1.103
	7-Methylguanosine		1.103
	Dihydrouracil		1.103
	2-Hydroxy-4-methylbenzaldehyde		1.102
	1,3-Dimethyluric acid		1.102
	5-Hydroxymethyl-2-furancarboxylic acid		1.102
	2-Phenylacetamide		1.102
	D-Glucuronic acid lactone		1.101
	Trimethylamine N-oxide		1.101
	5-Phenylvaleric acid		1.098
	Pregnenolone monosulfate (sodium)		1.098
	3-(3-Methoxyphenyl)propionic acid		1.097
	2-Methylbenzoxazole		1.096
	Lactose		1.096
	5-Methyluridine		1.095
	2-Methylsuccinic acid		1.095
	Hydroxycotinine		1.095
	Orotic acid		1.094
	Cholesteryl behenate		1.094
	Biocytin		1.094
	Glucosamine (sulfate)		1.094
	N-Acetyl-L-tyrosine		1.094
	N4-Acetylcytidine		1.093
	Methyl anisate		1.093
	Pyridoxylamine (dihydrochloride)		1.093
	N-Acetylhistamine		1.092
	Tyramine		1.092
	N2,N2-Dimethylguanosine		1.091
	Phosphorylethanolamine		1.091
	3-Methylglutaric acid		1.09
	D-N-Acetylgalactosamine		1.089
	Cyclic AMP		1.089
	2,6-Dimethoxybenzoic acid		1.089
	N-Isovaleroylglycine		1.088
	6-Biopterin		1.088
	H-Val-Tyr-OH		1.088
	D-Pantothenic acid (hemicalcium salt)		1.087
	Fumaric acid		1.087
	Urea		1.086
	Cholesteryl oleate		1.086
	Methylmalonic acid		1.085
	Lathosterol		1.085
	Pipecolic acid		1.085
	Beta-Cortol		1.085
	γ-Glu-Phe		1.085
	trans-Vaccenic acid		1.084
	Kynurenic acid (sodium)		1.084
	Nicotinamide		1.084
	Phosphocreatine (disodium)		1.083
	L-Prolylglycine		1.083
	meso-Erythritol		1.083
	Cinnamoylglycine		1.082
	(E)-m-Coumaric acid		1.082
	Gluconate (sodium)		1.082
	Salicin		1.082
	O-Acetyl-L-serine (hydrochloride)		1.081
	Tetradecanoylcarnitine		1.081
	3-Methylcrotonylglycine		1.081
	L-Glutamic acid		1.08
	Allantoin		1.08
	Citicoline (sodium)		1.08
	2'-Deoxyadenosine monohydrate		1.079
	Lithium citrate (tetrahydrate)		1.079
	Oxindole		1.079
	Gluconate (Calcium)		1.079
	2-Methylbenzaldehyde		1.078
	N1,N8-Diacetylspermidine (hydrochloride)		1.078
	Dehydroascorbic acid		1.077
	Glycochenodeoxycholic acid (sodium salt)		1.077
	Choline (bitartrate)		1.077
	Itaconic acid		1.077
	L-Homocysteine		1.077
	5,6-Dihydrouridine		1.076
	Adenosine 5'-diphosphate		1.076
	N-Acetylornithine		1.076
	Natamycin		1.076
	D-Panthenol		1.075
	Oxalic Acid		1.075
	Glutathione oxidized		1.075
	Phenylpyruvic acid		1.075
	L-Cysteine (hydrochloride)		1.074
	Mevalonic acid (lithium salt)		1.074
	Pseudouridine		1.074
	For-Met-OH		1.074
	Calycanthine		1.073
	Creatinine		1.073
	Manninotriose		1.072
	L-Gulose		1.072
	2'-O-Methyladenosine		1.071
	N-Acetyl-L-aspartic acid		1.071
	2'-Deoxyuridine		1.07
	Cholic acid (sodium)		1.07
	Aminoadipic acid		1.069
	m-Anisaldehyde		1.069
	7-Ketolithocholic acid		1.069
	Ginkgolide A		1.069
	3-Hydroxycapric acid		1.068
	Pregnenolone monosulfate		1.068
	Taurocholic acid		1.068
	3-Hydroxyhippuric acid		1.068
	2-Amino-1-phenylethanol		1.067
	Cholic acid		1.067
	Decanedioic acid		1.067
	Ethoxyacetic acid		1.066
	γ-Tocopherol		1.066
	Glycolic acid		1.065
	Ribitol		1.065
	2'-Deoxyadenosine-5'-triphosphate (trisodium)		1.065
	Indole-3-butyric acid		1.064
	Salicyluric acid		1.064
	7,8-Dihydro-L-biopterin		1.063
	Epsilon-(gamma-glutamyl)-lysine (TFA)		1.063
	Stachyose (tetrahydrate)		1.063
	Desmosterol		1.062
	2,6-Dimethylhydroquinone		1.062
	Methyl 3-phenylpropanoate		1.062
	β-Aminopropionitrile		1.062
	Ac-Ala-OH		1.061
	Cytidine-5'-triphosphate (disodium)		1.061
	Docosahexaenoic acid		1.06
	L-Methionine		1.06
	SDMA		1.058
	Estrone sulfate (potassium)		1.058
	3-Amino-4-methylpentanoic acid		1.058
	3-Hydroxyphenylacetic acid		1.057
	4,4-Dimethoxy-2-butanone		1.057
	Cinnamic acid		1.057
	L-Lactic acid		1.057
	D-Mannose		1.056
	Thymidine		1.056
	Isobutyryl-L-carnitine (chloride)		1.056
	Sulcatone		1.056
	Oxaloacetic acid		1.056
	Abscisic acid		1.056
	2,2,2-Trichloroethanol		1.056
	6-Hydroxynicotinic acid		1.055
	Desaminotyrosine		1.055
	Uridine triphosphate (trisodium salt)		1.054
	L-Homoserine		1.054
	4-Hydroxybenzylamine		1.053
	2-Ethylpyrazine		1.051
	5-Methylcytidine		1.051
	Hydrocortisone acetate		1.051
	4-Hydroxybenzoic acid		1.051
	Pregnanediol		1.051
	Pregnenolone		1.05
	3-Methyluridine		1.05
	2,6-Dibromophenol		1.049
	Enterostatin(human,mouse,rat)		1.049
	(S)-3,4-Dihydroxybutyric acid (lithium hydrate)		1.049
	β-Alanine		1.049
	Glycogen, Mussel		1.049
	Heparan Sulfate		1.049
	D-Leucine		1.049
	Pentane-1,5-diamine (dihydrochloride)		1.049
	1-Methylinosine		1.048
	Ursocholic acid		1.048
	4-Pentenoic acid		1.048
	Ursodeoxycholic acid		1.048
	Creatine		1.048
	Ethylmalonic acid		1.047
	Pentadecanoic acid		1.047
	N-Acetyl-L-methionine		1.047
	2-Piperidone		1.046
	Mucic acid		1.046
	D-Phenylalanine		1.046
	Crustecdysone		1.046
	Cyclic N-Acetyl-D-mannosamine		1.046
	8-Hydroxy-2'-deoxyguanosine		1.045
	Diethyl phosphate		1.045
	Guanidinosuccinic acid		1.045
	2-Hydroxy-3-methylbutanoic acid		1.045
	Pyruvic acid		1.045
	Pentacosanoic acid		1.044
	2-Hydroxybutyric acid		1.044
	p-Cresyl sulfate (potassium)		1.043
	N6-Methyladenosine		1.043
	Aspartic acid (calcium)		1.043
	Oxoadipic acid		1.042
	5-Methoxyindole-3-acetic acid		1.042
	Isomaltose		1.042
	Cyromazine		1.041
	p-Hydroxycinnamic acid		1.041
	6-Hydroxymelatonin		1.041
	Kyotorphin		1.04
	Aminomalonic acid		1.04
	Acetic acid (magnesium tetrahydrate)		1.04
	Xylitol		1.04
	3-Hydroxyisovaleric acid		1.04
	1,2-Dioleoyl-sn-glycero-3-phosphocholine		1.04
	4,6-O-Ethylidene-α-D-glucose		1.039
	Asymmetric dimethylarginine		1.039
	Delta-Tocopherol		1.038
	Spermidine (hydrochloride)		1.038
	4-Hydroxyphenylacetic acid		1.038
	Glucosamine (hydrochloride)		1.038
	D-?(+)?-?Phenyllactic acid		1.037
	1-Methylhistamine (dihydrochloride)		1.037
	Urocanic acid		1.036
	Syringic acid		1.036
	Cytidine		1.036
	Arabinose		1.036
	ATP (disodium salt hydrate)		1.035
	Levulinic acid		1.035
	Imidazoleacetic acid (hydrochloride)		1.035
	Anserine		1.035
	N-Acetyl-L-glutamic acid		1.034
	Citicoline		1.034
	1,2-Cyclohexanedione		1.034
	(Ethoxymethyl)benzene		1.034
	Acetylvaline		1.034
	2-Hydroxyphenylacetic acid		1.034
	1-Hydroxyoctadecane		1.034
	2',4'-Dimethylacetophenone		1.034
	Xylose		1.033
	Thiamine pyrophosphate		1.032
	γ-L-Glutamyl-L-alanine		1.032
	Stachydrine		1.032
	D-Glutamine		1.032
	2-Phenylpropionic acid		1.032
	Meglutol		1.032
	D-Galacturonic acid (hydrate)		1.031
	H-Tyr(3-I)-OH		1.031
	N-(5-Aminopentyl)acetamide		1.031
	Deoxythymidine-5'-triphosphate (trisodium)		1.031
	4-Aminohippuric acid		1.03
	3-Methyl-2-oxovaleric acid		1.03
	sn-Glycerol 3-phosphate		1.03
	S-Adenosyl-L-methionine (disulfate tosylate)		1.03
	AICAR (phosphate)		1.029
	12-Hydroxydodecanoic acid		1.029
	4-Methylcatechol		1.029
	Malic acid		1.029
	L-Octanoylcarnitine		1.028
	Cytidine-5'-triphosphate		1.028
	3,4-Dihydroxymandelic acid		1.028
	D-Ribose(mixture of isomers)		1.028
	Sucralose		1.027
	D-Pipecolinic acid		1.027
	DL-Asparagine		1.027
	Xanthotoxol		1.027
	Inulin		1.027
	2'-Deoxycytidine		1.026
	3-Methoxytyramine (hydrochloride)		1.026
	α-Lipoic Acid		1.026
	D-Sorbitol		1.026
	Tricaprilin		1.025
	2-Hydroxymethyl benzoic acid		1.025
	Oglufanide		1.025
	Dimethyl fumarate		1.025
	4-Methyl-2-oxopentanoic acid		1.025
	D-Arabitol		1.025
	NSC 16590		1.025
	Aceglutamide		1.025
	Xanthosine		1.024
	NADP (sodium salt)		1.024
	Triolein		1.024
	2-(2-Methylbenzamido)acetic acid		1.023
	4-?Hydroxyphenylpyruvic acid		1.022
	Vasopressin		1.022
	L-Norleucine		1.022
	(2-Aminoethyl)phosphonic acid		1.022
	Xanthine		1.022
	L-Alanyl-L-leucine		1.021
	Homovanillic acid		1.021
	2-Methylcitric acid		1.021
	DL-Mevalonolactone		1.02
	L-Ascorbic acid		1.02
	8-Hydroxyguanosine		1.019
	3-Hydroxyglutaric acid		1.019
	N-Methylnicotinamide		1.017
	Tetrahydrothiophen-3-one		1.017
	p-Tolualdehyde		1.017
	D-Ribose 5-phosphate (disodium)		1.017
	5-Methyl-2'-deoxycytidine		1.017
	Maltopentaose		1.016
	Cyclohexanecarboxylic acid		1.016
	D-Fructose		1.016
	Adipic acid		1.016
	Nepsilon-Acetyl-L-lysine		1.015
	Maleic Acid		1.015
	N-Acetyl-D-glucosamine		1.015
	N-Methylhydantoin		1.014
	Citric acid		1.014
	Taurocholic acid (sodium salt hydrate)		1.014
	Meconine		1.014
	α-D-Glucose-1-phosphate (disodium hydrate)		1.014
	DL-Alanine		1.013
	Indole-2-carboxylic acid		1.013
	NADH (disodium salt)		1.013
	3-Methoxytyramine		1.012
	L-Carnitine (hydrochloride)		1.012
	Lipoic acid		1.012
	2'-Deoxyinosine		1.012
	L-(+)-Arabinose		1.012
	Nicotinamide riboside (chloride)		1.011
	3-(2,4-Dihydroxyphenyl)propanoic acid		1.011
	1-Hexadecanol		1.011
	L-Lysine		1.01
	Phosphoenolpyruvic acid (potassium)		1.01
	3-Methyl-L-histidine		1.01
	[Leu5]-Enkephalin		1.01
	Guanidine (hydrochloride)		1.009
	L-2-Hydroxyglutaric acid (disodium)		1.008
	Vitamin K1		1.008
	L-Thyroxine (sodium salt pentahydrate)		1.008
	Cysteinylglycine (TFA)		1.008
	H-Gly-Pro-OH		1.008
	5-Hydroxyindole-3-acetic acid		1.007
	Hyodeoxycholic acid		1.007
	Sodium 3-methyl-2-oxobutanoate		1.007
	Butyrylcarnitine		1.007
	Theophylline		1.007
	Riboflavin (phosphate sodium)		1.007
	Cysteamine (hydrochloride)		1.007
	1,2-Dipalmitoyl-sn-glycerol		1.007
	Tetrahydrobiopterin		1.006
	Hydroxyphenyllactic acid		1.006
	3-Hydroxykynurenine		1.006
	p-Coumaric acid		1.006
	4-Acetamidobutanoic acid		1.006
	2,6-Diaminoheptanedioic acid		1.006
	Suberic acid		1.006
	L-Asparagine		1.006
	Oxytocin (acetate)		1.005
	Levoglucosan		1.005
	Glyoxalic acid		1.005
	L-Citrulline		1.005
	5-Methoxytryptophol		1.004
	Kinetensin		1.004
	Phenylacetylglycine		1.004
	Stearic acid		1.004
	Nicotinuric acid		1.004
	L-Phenylalanine		1.004
	(S)-2-Hydroxy-3-phenylpropanoic acid		1.003
	3-Methyladipic acid		1.003
	4-Guanidinobutanoic acid		1.003
	5,6-Dihydro-5-methyluracil		1.003
	Geniposidic acid		1.002
	3-Methyl-2-oxobutanoic acid		1.002
	Indole-3-carbinol		1.002
	L-Glyceric acid (sodium)		1.002
	L-?Leucyl-?L-?alanine		1.001
	(S)-(+)-1,2-Propanediol		1.001
	N2-Methylguanosine		1.001
	Hippuric acid		1.001
	D-Melibiose		1.001
	Mesitaldehyde		1.001
	Stachydrine hydrochloride		1.001
	4-(1,2-Dihydroxyethyl)benzene-1,2-diol		1.001
	L-Tyrosine		1
	Thyroxine sulfate		1
	Folic acid		1
	Estrone		1
	Melatonin		1
	Agmatine (sulfate)		1
	L-Aspartic acid		0.999
	Lignoceric acid		0.999
	trans-Cinnamic acid		0.998
	2(5H)-Furanone		0.998
	Indole-3-acetamide		0.998
	Dynorphin A (1-8)		0.998
	L-Proline		0.998
	H-HomoArg-OH.HCl		0.997
	Succinic acid		0.996
	Folinic acid		0.996
	3-Amino-2-methylpropanoic acid		0.996
	Hydroxyacetone		0.995
	5,6-Dimethyl-1H-benzo[d]imidazole		0.995
	(S)-2-Hydroxybutanoic acid		0.995
	L-Dihydroorotic acid		0.995
	D-Glucose 6-phosphate (disodium salt)		0.994
	Ac-β-Ala-OH		0.994
	4-Aminobenzoic acid		0.994
	Xanthurenic acid		0.994
	Paraxanthine		0.993
	D-(+)-Cellobiose		0.993
	1-Hydroxy-2-butanone		0.993
	Acetyl Coenzyme A (trisodium)		0.993
	Indole		0.992
	1-Methyladenosine		0.992
	(R)-3-Hydroxybutanoic acid		0.992
	Cotinine		0.991
	2-Amino-5-ureidopentanoic acid		0.99
	Phosphorylcholine (chloride)		0.99
	γ-Aminobutyric acid		0.99
	2-Acetyl-3-ethylpyrazine		0.99
	3-Methylbut-2-enoic acid		0.99
	3-Chloro-L-tyrosine		0.99
	Spinacine		0.989
	L-Leucine		0.989
	Vanillic acid		0.989
	5-Aminolevulinic acid (hydrochloride)		0.989
	Homocarnosine (TFA)		0.989
	3-Hydroxymandelic Acid		0.988
	3-Indoleacetonitrile		0.988
	Uric acid (sodium)		0.988
	Dehydroepiandrosterone sulfate (sodium salt)		0.988
	Thymine		0.988
	Turanose		0.987
	DL-Homocysteine		0.987
	γ-Glu-Gly		0.987
	D-α-Hydroxyglutaric acid (disodium)		0.987
	O-Acetylserine		0.986
	Phosphoribosyl pyrophosphate (pentasodium)		0.986
	trans-trans-Muconic acid		0.986
	trans-Aconitic acid		0.986
	2-Methylpentanedioic acid		0.986
	L-Serine		0.986
	L-Cysteine		0.985
	3-Hydroxydodecanoic acid		0.985
	Palmitoylethanolamide		0.985
	Protoporphyrin IX		0.985
	Palmitoleic acid		0.984
	TRIA-662		0.984
	Estrone sulfate (sodium)		0.984
	Vitamin B12		0.984
	4-Methoxybenzaldehyde		0.984
	L-Aspartic aicd (sodium)		0.984
	Hydrocortisone		0.984
	Acetylcysteine		0.984
	Glutaric acid		0.984
	Arachidic acid		0.984
	Valerylcarnitine		0.983
	Trimethylamine N-oxide (dihydrate)		0.983
	Uric acid		0.983
	Glycyl-L-valine		0.982
	Acetyl-L-carnitine (hydrochloride)		0.981
	Glycylglycine		0.981
	Cholesteryl linoleate		0.981
	Sodium 2-oxopropanoate		0.98
	D-Cysteine		0.98
	i-Inositol		0.98
	NADP		0.979
	Phenylglyoxylic acid		0.979
	2,3,5-Trimethylpyrazine		0.978
	2-(4-Methoxyphenyl)acetic acid		0.978
	β-Caryophyllene		0.978
	Maltose		0.978
	D-Alanine		0.977
	Hydrocinnamic acid		0.977
	Purine		0.977
	DL-Tryptophan		0.977
	Acetylcholine (chloride)		0.976
	Pyridoxine		0.976
	Biotin		0.976
	5-Methylcytosine		0.976
	Methionine sulfoxide		0.976
	Methionine		0.976
	L-Hydroxyproline,BioReagent, suitable for cell culture		0.975
	Disodium succinate		0.975
	Adenosine 5'-monophosphate monohydrate		0.975
	2-Furoylglycine		0.974
	2-Hydroxycinnamic acid		0.974
	Pimelic acid		0.974
	D-(+)-Malic acid		0.973
	D-Pantothenic acid (sodium)		0.973
	(3S,4R,5S)-1,3,4,5,6-Pentahydroxyhexan-2-one		0.973
	D-Mannitol		0.973
	3-Indolepropionic acid		0.972
	NADP (disodium salt)		0.972
	(S)-b-aminoisobutyric acid		0.972
	(-)-Aspartic acid		0.971
	L-Thyroxine (sodium)		0.97
	Arbutin		0.97
	L-Glutamic acid (monosodium salt)		0.97
	3-Methylsalicylic acid		0.969
	Coenzyme Q9		0.969
	Galactose 1-phosphate Potassium salt		0.968
	Tryptophol		0.968
	L-Lysine hydrochloride		0.967
	3-Indoleacetic acid		0.967
	Cortisone		0.967
	Fosfructose (trisodium)		0.967
	1,5-Anhydrosorbitol		0.967
	2-Acetonaphthone		0.966
	D-Ribose 5-phosphate (disodium dihydrate)		0.966
	Uridine 5′-diphosphoglucose (disodium salt)		0.965
	2-Hydroxyhexanoic acid		0.965
	5α-Cholestan-3β-ol		0.965
	3-Hydroxyisobutyric acid		0.965
	H-HoArg-OH		0.965
	Thyminose		0.964
	3'-O-Methylguanosine		0.964
	Tyramine (hydrochloride)		0.964
	D-chiro-Inositol		0.963
	Cyclo(his-pro) (TFA)		0.963
	L-Gulono-1,4-lactone		0.962
	Dimethyl sulfone		0.962
	Octanal		0.962
	Methyl 2-(1H-indol-3-yl)acetate		0.962
	β-Nicotinamide mononucleotide		0.962
	Acetyl-L-lysine		0.962
	Lauric acid		0.962
	5-Hydroxytryptophol		0.961
	Carveol		0.961
	2,3-Butanediol		0.961
	Coproporphyrin III		0.961
	(S)-Malic acid		0.96
	1-Methyl-L-histidine		0.96
	(2R,3R)-Butane-2,3-diol		0.96
	Sodium 2-hydroxybutanoate		0.959
	D-(+)-Trehalose dihydrate		0.959
	Inosinic acid		0.959
	4-Nitrocatechol		0.959
	Pyridoxine (hydrochloride)		0.959
	Cortodoxone		0.958
	Squalene		0.958
	Citric acid (trisodium)		0.958
	2-Naphthoxyacetic acid		0.958
	2-Methoxy-4-vinylphenol		0.958
	Ergothioneine		0.958
	Bilobalide		0.957
	(R)-3-Hydroxybutanoic acid (sodium)		0.957
	Hypotaurine		0.957
	L-Cysteine (hydrochloride hydrate)		0.957
	Glycocholic acid		0.957
	4-Ethylbenzaldehyde		0.957
	L-DABA		0.957
	L-Threonine		0.956
	4-Methyl-1-phenyl-2-pentanone		0.956
	5-Hydroxymethyluracil		0.956
	Maltose monohydrate		0.956
	N-Methylsarcosine		0.955
	1,4-Dimethoxybenzene		0.955
	N-Acetyl-5-hydroxytryptamine		0.954
	Spaglumic Acid		0.954
	Pyrroloquinoline quinone (disodium salt)		0.953
	Phenylacetylglutamine		0.953
	DL-Dopa		0.953
	p-Hydroxybenzaldehyde		0.953
	Taurine		0.952
	Thiamine monochloride		0.952
	Uracil		0.952
	Liothyronine (sodium)		0.951
	1-Methylxanthine		0.951
	3,4-Dihydroxybenzeneacetic acid		0.95
	L-Cysteinesulfinic acid (monohydrate)		0.95
	Corticosterone		0.949
	Cholesterol myristate		0.948
	Taurochenodeoxycholic acid (sodium)		0.948
	Pyrocatechuic acid		0.948
	Dodecanoylcarnitine		0.948
	Phosphoenolpyruvic acid (tricyclohexylammoniu?m salt)		0.947
	Citraconic acid		0.947
	α-Pyridone		0.947
	Substance P		0.946
	(R)-pyrrolidine-2-carboxylic acid		0.945
	Isovaleric acid		0.945
	DL-3-Phenyllactic acid		0.945
	L-Ornithine (hydrochloride)		0.944
	2,4-Dihydroxybenzaldehyde		0.944
	3-(3,4,5-Trimethoxyphenyl)propanoic acid		0.944
	D-(-)-Lactic acid (sodium)		0.943
	Tartaric acid (disodium dihydrate)		0.943
	D-(+)-Trehalose		0.943
	sn-Glycero-3-phosphocholine		0.943
	Hydroxocobalamin (acetate)		0.943
	Tauroursodeoxycholate (dihydrate)		0.943
	Leucyl-phenylalanine		0.943
	L-Pipecolic acid		0.942
	N-Acetyl-L-leucine		0.942
	D-Ornithine (hydrochloride)		0.942
	D-Pantothenic acid		0.942
	5-Hydroxyferulic acid		0.942
	Maltohexaose		0.941
	Cytidine 5'-monophosphate		0.94
	Eicosapentaenoic acid ethyl ester		0.94
	11-Beta-hydroxyandrostenedione		0.94
	Melilotic acid		0.94
	7-Methylxanthine		0.939
	5-Aminovaleric acid		0.939
	D-Desthiobiotin		0.939
	2'-Deoxycytidine-5'-monophosphoric acid		0.939
	Riboflavin		0.939
	β-cyano-L-Alanine		0.938
	Hydroxocobalamin (monohydrochloride)		0.938
	H-D-Trp-OH		0.938
	L-Histidine		0.937
	Scyllo-Inositol		0.937
	Gallic acid		0.937
	m-Tolualdehyde		0.936
	Oxytetracycline (hydrochloride)		0.936
	Imidazole		0.934
	Potassium Gluconate		0.934
	Octacosanoic acid		0.932
	2-Methylcyclohexanone		0.932
	D(-)-2-Aminobutyric acid		0.932
	N-Acetyl-D-mannosamine		0.932
	Acetylcholine (iodide)		0.932
	D-Arginine		0.931
	L-Carnosine		0.931
	L-Alloisoleucine		0.931
	L-Carnitine		0.93
	L-Tryptophan		0.93
	L-Alanine		0.93
	Stigmastanol		0.928
	Quinolinic acid		0.928
	Indole-3-carboxaldehyde		0.927
	ATP (disodium trihydrate)		0.926
	Choline (chloride)		0.925
	2-Hydroxyadipic acid		0.925
	Cytosine		0.925
	DL-O-Phosphoserine		0.924
	Docosapentaenoic acid (22n-3)		0.923
	Deoxycholic acid		0.923
	(-)-Fucose		0.922
	3,5-Dihydroxyacetophenone		0.921
	D-Glucuronic acid		0.921
	Cholestenone		0.921
	Gondoic acid		0.92
	Kaempferol		0.92
	Phosphorylcholine		0.919
	L-Methionine sulfoxide		0.919
	Myristic acid		0.918
	D-Serine		0.918
	DL-Glutamine		0.915
	D-Kynurenine		0.915
	Sodium citrate (dihydrate)		0.914
	H-Abu-OH		0.913
	N-Acetyl-L-phenylalanine		0.913
	Taurochenodeoxycholic acid		0.912
	Phthalic acid mono-2-ethylhexyl ester		0.912
	Pyrroloquinoline quinone		0.911
	Hydroxycitric acid (tripotassium hydrate)		0.911
	2'-Deoxyguanosine monohydrate		0.911
	4-Amino-L-phenylalanine		0.911
	5'-Guanylic acid (disodium salt)		0.909
	Chenodeoxycholic Acid		0.908
	Umbelliferone		0.908
	L-Cysteinesulfinic acid		0.906
	Phosphonoacetic acid		0.906
	Undecanedioic acid		0.906
	Octanoic acid		0.905
	L-Hexanoylcarnitine		0.904
	Thymidine-5'-monophosphate (disodium) salt		0.903
	L-Homocystine		0.902
	3-(3-Hydroxyphenyl)propionic acid		0.902
	2,3-Diaminopropionic acid hydrochloride		0.902
	C16-PAF		0.902
	Tauroursodeoxycholate (sodium)		0.902
	Guanosine-5'-triphosphate (disodium salt)		0.901
	Isovalerylcarnitine		0.9
	L-Glutamine		0.9
	Dulcite		0.898
	10-Undecenoic acid		0.897
	Ethyl glucuronide		0.895
	Propionylcarnitine		0.894
	Tyrosol		0.893
	4-Ethylphenol		0.892
	Melanin		0.892
	Shikimic acid		0.891
	Dimethyl trisulfide		0.891
	L-Azetidine-2-carboxylic acid		0.89
	4-Hydroxynonenal		0.89
	Sphingosine-1-phosphate		0.888
	Eicosapentaenoic Acid		0.888
	Estriol		0.886
	Prostaglandin E2		0.886
	Glycodeoxycholic Acid		0.886
	Petroselinic acid		0.883
	SAH		0.88
	3-Nitro-L-tyrosine		0.88
	Ursodeoxycholic acid (sodium)		0.879
	Tauroursodeoxycholate		0.879
	3-Hydroxybutyric acid		0.878
	Lithocholic acid		0.876
	2'-Deoxyguanosine		0.876
	Inosine		0.876
	Geraniol		0.875
	Glucosamine		0.874
	N-Acetyl-L-tryptophan		0.872
	N-Acetylputrescine hydrochloride		0.871
	Mycophenolic acid		0.87
	Taurocholic acid (sodium)		0.87
	Myristoleic acid		0.867
	Neopterin		0.866
	Prostaglandin D2		0.866
	Sterigmatocystine		0.86
	Dimethylmalonic acid		0.859
	N-Glycolylneuraminic acid		0.856
	Valdecoxib		0.851
	Glycohyodeoxycholic acid		0.85
	9-cis-Retinoic acid		0.846
	Guanidinoethyl sulfonate		0.845
	Cholesterol		0.841
	Adenine		0.838
	N-Acetyl-L-arginine		0.837
	Kynurenic acid		0.835
	Guanosine 5'-diphosphate (disodium salt)		0.831
	Deoxycholic acid sodium salt		0.831
	Estradiol		0.831
	25-Hydroxycholesterol		0.828
	5'-Deoxyadenosine		0.824
	Asparagusic acid		0.824
	Guanosine		0.822
	2-Naphthol		0.819
	Phenoxyacetic acid		0.815
	L-Arginine (hydrochloride)		0.815
	Taurolithocholic acid (sodium salt)		0.814
	Lecithin		0.813
	Choline theophyllinate		0.81
	all-trans-4-Oxoretinoic acid		0.809
	3-(Methylthio)propionic acid		0.807
	(-)-Menthol		0.806
	Oleic acid		0.805
	3,3'-Diiodo-L-thyronine		0.798
	p-Anisic acid		0.797
	5a-Pregnane-3,20-dione		0.787
	Oleoylethanolamide		0.784
	4,6-Dioxoheptanoic acid		0.783
	Alpha-Estradiol		0.778
	DPPC		0.774
	8-Azaguanine		0.77
	Pyridoxylamine		0.765
	Gallic acid (hydrate)		0.763
	Liothyronine		0.757
	N-Oleoyl glycine		0.754
	17α-Hydroxyprogesterone		0.749
	Adenosine		0.749
	(R)-(+)-Citronellal		0.748
	Adenosine monophosphate		0.731
	Isorhamnetin		0.725
	L-Arginine		0.723
	Adenine (hemisulfate)		0.72
	Stearoylethanolamide		0.713
	N-Acetylglycine		0.685
	Retinyl palmitate		0.679
	DL-Norvaline		0.669
	Skatole		0.667
	4-Pyridoxic acid		0.666
	1-Dodecanol		0.665
	L-Ornithine		0.661
	N8-Acetylspermidine dihydrochloride		0.66
	Androsterone		0.655
	LysoPC(14:0/0:0)		0.653
	Decyl aldehyde		0.637
	Deoxycorticosterone acetate		0.62
	cis-5-Dodecenoic acid		0.614
	Urolithin B		0.611
	27-Hydroxycholesterol		0.608
	Cholesteryl arachidonate		0.605
	Arachidonic acid		0.604
	4-Methylbiphenyl		0.6
	Rapamycin		0.599
	Progesterone		0.582
	Diphenyl disulfide		0.571
	Oleamide		0.558
	Nerolidol		0.551
	Palmitic acid		0.533
	Hexadecanedioic acid		0.527
	Gamma-Linolenic acid		0.525
	Spermidine		0.517
	3b-Hydroxy-5-cholenoic acid		0.506
	Monoolein		0.495
	21-Hydroxypregnenolone		0.493
	7-Dehydrocholesterol		0.486
	Glycoursodeoxycholic acid		0.483
	Niacin		0.483
	Zinc Protoporphyrin		0.48
	2-Methoxyestrone		0.471
	(-)-(S)-Equol		0.456
	Cyclopamine		0.453
	2-Methoxyestradiol		0.449
	D-Threitol		0.439
	Cyclohexaneacetic acid		0.42
	Epiandrosterone		0.409
	Oleoylcarnitine		0.404
	Ethynyl Estradiol		0.402
	4-tert-Octylphenol		0.4
	20(S)-Hydroxycholesterol		0.372
	Deoxycorticosterone		0.359
	Desloratadine		0.353
	Farnesol		0.351
	Tripterin		0.345
	1-Palmitoyl-sn-glycero-3-phosphocholine		0.343
	Garcinol		0.329
	Stearoylcarnitine		0.327
	Phytosphingosine		0.319
	Hexylresorcinol		0.315
	Damascenone		0.31
	L-Palmitoylcarnitine (chloride)		0.309
	Methyl p-tert-butylphenylacetate		0.304
	Etiocholanolone		0.302
	Spermine		0.298
	1-Hydroxypyrene		0.288
	Costunolide		0.285
	Menadione		0.277
	(E/Z)-4-Hydroxytamoxifen		0.271
	D-Erythro-dihydrosphingosine		0.266
	Eicosadienoic acid		0.261
	2,4-Di-tert-butylphenol		0.255
	D-erythro-Sphingosine		0.255

## Sheet: Figure 2
		2a
		A549	RSL3
		Vehicle	0.65117	0.563131	0.668
	Spermine (μM)	5	0.420583	0.371603	0.372446
		10	0.360779	0.30066	0.256775
		50	0.273	0.328304	0.280263
		100	0.257791	0.245683	0.231731
		A549	RSL3
		Vehicle	0.77329	0.705634	0.617495
	Spermidine (μM)	5	0.56	0.435	0.524
		10	0.430527	0.406747	0.380064
		50	0.395	0.391	0.35
		100	0.312	0.276	0.372225
		A549	RSL3
		Vehicle	0.738021	0.684056	0.587408
	Putrescine (μM)	5	0.65	0.574959	0.580431
		10	0.545499	0.526	0.524468
		50	0.498082	0.445033	0.37084
		100	0.305346	0.297419	0.27576
		A549
		RSL3 (μM)	Vehicle				Spermine				Spermidine				Putrescine
		0	1.001	1.012	0.987		0.989	1.011	1		1.031	1.015	0.954		1.004	0.961	1.035
		0.5	0.83	0.878	0.909		0.345	0.387	0.436		0.517	0.537	0.512		0.706	0.782	0.704
		1	0.623	0.66	0.588		0.299	0.259	0.281		0.383	0.452	0.424		0.424	0.524	0.509
		2	0.438	0.426	0.493		0.152	0.141	0.183		0.346	0.367	0.282		0.475	0.353	0.384
		4	0.3	0.35	0.403		0.161	0.169	0.152		0.25	0.251	0.284		0.248	0.336	0.287
		8	0.271	0.289	0.249		0.144	0.15	0.154		0.215	0.207	0.231		0.208	0.264	0.219
		HT1080	RSL3
		Vehicle	0.66	0.674	0.627
	Spermine (μM)	5	0.345	0.337	0.324
		10	0.301	0.309	0.293
		50	0.278	0.296	0.246
		100	0.23	0.213	0.203
		HT1080	RSL3
		Vehicle	0.578732	0.569325	0.517178
	Spermidine (μM)	5	0.384867	0.392229	0.383231
		10	0.387935	0.307771	0.398773
		50	0.285685	0.303272	0.330061
		100	0.291411	0.297342	0.296319
		HT1080	RSL3
		Vehicle	0.485989	0.443465	0.415638
	Putrescine (μM)	5	0.386	0.364	0.423
		10	0.341	0.351	0.408
		50	0.322	0.301	0.33
		100	0.273	0.201	0.234
		HT1080
		RSL3 (μM)	Vehicle				Spermine				Spermidine				Putrescine
		0	1.041	0.934	1.025		0.946	1.03	1.024		0.961	1.046	0.993		1.046	1.002	0.952
		0.1	0.936	0.891	0.934		0.633	0.621	0.609		0.787	0.765	0.721		0.759	0.799	0.821
		0.2	0.777	0.833	0.781		0.37	0.381	0.342		0.563	0.581	0.515		0.703	0.717	0.639
		0.4	0.566	0.528	0.548		0.265	0.229	0.231		0.336	0.351	0.396		0.452	0.449	0.429
		0.8	0.291	0.358	0.318		0.218	0.201	0.233		0.271	0.243	0.281		0.333	0.295	0.332
		1.6	0.297	0.258	0.245		0.125	0.194	0.181		0.142	0.2	0.195		0.204	0.222	0.168
		A549	IKE
		Vehicle	0.611	0.67	0.622
	Putrescine (μM)	5	0.508	0.574	0.532
		10	0.426	0.484	0.435
	Spermidine (μM)	5	0.379	0.408	0.381
		10	0.187	0.192	0.191
	Spermine (μM)	5	0.264	0.283	0.286
		10	0.143	0.142	0.153
		HT1080	IKE
		Vehicle	0.508	0.506	0.423
	Putrescine (μM)	5	0.404	0.412	0.499
		10	0.322	0.305	0.349
	Spermidine (μM)	5	0.352534	0.355669	0.377612
		10	0.258	0.267	0.293
	Spermine (μM)	5	0.266612	0.250412	0.278169
		10	0.1985	0.185278	0.185036
		2b	A549
	DMSO									RSL3
	Vehicle	1.06019	0.980259	0.959547						Vehicle	2.48738	2.04239	1.94757
	Spm	1.02071	0.721683	0.836246						Spm	5.96052	6.69644	6.16214
	Spd	0.762136	0.806796	0.730421						Spd	4.00906	3.89644	3.56019
	Put	0.587055	0.520065	0.571845						Put	2.89547	2.9301	2.87508
		2c
	RSL3	Vehicle				AMXT-1501					IKE	Vehicle				AMXT-1501
	A549	0.522	0.639	0.57		0.786	0.781	0.786			A549	0.471	0.485	0.521		0.767	0.695	0.743
	HT1080	0.395	0.392	0.415		0.505	0.476	0.475			HT1080	0.319	0.336	0.357		0.526	0.589	0.578
		2d
	A549	RSL3
		Vehicle	0.668	0.712	0.7
	PBS	Spm	0.388	0.372	0.469
		Spd	0.479	0.436	0.446
		Put	0.577	0.52	0.533
		Vehicle	0.753	0.735	0.795
	AMXT	Spm	0.695	0.659	0.716
		Spd	0.693	0.702	0.741
		Put	0.734	0.714	0.781
		2f
	A549	RSL3	Vehicle			A549	IKE	Vehicle
	DMSO	0.472	0.45	0.527		DMSO	0.607	0.575	0.532
	DFO	0.91492	0.897657	0.913687		DFO	0.806	0.885	0.943
	Fer-1	0.890625	0.884943	0.890625		Fer-1	0.917	0.882	0.958
	z-VAD-FMK	0.428	0.517	0.48		z-VAD-FMK	0.598	0.538	0.574
	Necrosulfonamide	0.485	0.507	0.471		Necrosulfonamide	0.531	0.54	0.553
			Spermine					Spermine
	DMSO	0.202	0.191	0.182		DMSO	0.1768	0.199	0.147
	DFO	0.887446	0.894661	0.873016		DFO	0.9896	0.896	0.81
	Fer-1	0.982578	0.981085	0.936287		Fer-1	0.9426	0.818	0.846
	z-VAD-FMK	0.194	0.199	0.172		z-VAD-FMK	0.2069	0.221	0.199
	Necrosulfonamide	0.173	0.185	0.247		Necrosulfonamide	0.2479	0.206	0.231
			Spermidine					Spermidine
	DMSO	0.261	0.233	0.243		DMSO	0.395	0.319	0.305
	DFO	0.848	0.896	0.917		DFO	0.85	0.923	0.896
	Fer-1	0.834	0.852	0.939		Fer-1	0.864	0.975	0.896
	z-VAD-FMK	0.222	0.268	0.254		z-VAD-FMK	0.31	0.295	0.297
	Necrosulfonamide	0.298	0.248	0.224		Necrosulfonamide	0.277	0.263	0.323
			Putrescine					Putrescine
	DMSO	0.339	0.324	0.315		DMSO	0.39	0.44	0.49
	DFO	0.965	0.896	0.935		DFO	0.934	0.95	0.982
	Fer-1	0.959	0.916	0.898		Fer-1	1.003	0.989	0.887
	z-VAD-FMK	0.318	0.379	0.335		z-VAD-FMK	0.397	0.434	0.389
	Necrosulfonamide	0.313	0.323	0.385		Necrosulfonamide	0.466	0.417	0.42
	2h
		2i
	RSL3 (μM)	A549	Cas9-NC			ODC1-KO#1			ODC1-KO#2			Cas9-NC+Arg			ODC1-KO#1+Arg			ODC1-KO#2+Arg
	0		1.035	1.002	0.963	1.014	0.986		1.014	0.986		1.03	0.96	1.01	1.014	0.986		0.961	1.039
	0.5		0.883	0.942	0.956	0.98	0.972		0.989	0.899		0.906	0.81	0.832	0.941	0.933		0.918	0.961
	1		0.765	0.783	0.707	0.842	0.851		0.792	0.901		0.541	0.566	0.536	0.828	0.834		0.89	0.855
	2		0.464	0.472	0.386	0.705	0.671		0.708	0.68		0.268	0.316	0.329	0.632	0.706		0.636	0.661
	4		0.264	0.295	0.261	0.469	0.435		0.467	0.482		0.219	0.2	0.212	0.474	0.428		0.44	0.42
	8		0.172	0.192	0.171	0.362	0.297		0.321	0.308		0.169	0.2	0.16	0.357	0.319		0.356	0.298
	RSL3 (μM)	HT1080	Cas9-NC			ODC1-KO#1			ODC1-KO#2			Cas9-NC+Arg			ODC1-KO#1+Arg			ODC1-KO#2+Arg
	0		0.992	1.03	0.978	1.01	0.99		0.988	1.012		0.97	1.055	0.975	1.002	0.998		0.96	1.04
	0.1		0.928	0.97	0.92	0.943	0.927		0.973	0.938		0.798	0.82	0.805	0.93	0.96		0.914	0.908
	0.2		0.785	0.876	0.787	0.889	0.88		0.896	0.9		0.625	0.646	0.631	0.852	0.867		0.82	0.868
	0.4		0.579	0.613	0.581	0.73	0.768		0.725	0.728		0.413	0.409	0.368	0.7	0.725		0.741	0.663
	0.8		0.415	0.38	0.363	0.566	0.637		0.61	0.621		0.273	0.223	0.33	0.636	0.579		0.607	0.648
	1.6		0.25	0.313	0.304	0.544	0.564		0.624	0.567		0.239	0.192	0.257	0.555	0.524		0.56	0.548
		2j
		2k
	A549	RSL3
	Cas9-NC	0.446	0.463	0.39
	ODC1-KO	0.601	0.574	0.625
	ODC1-KO+Vehicle	0.607	0.532	0.573
	ODC1-KO+ODC1	0.38	0.368	0.377
	HT1080
	Cas9-NC	0.461	0.484	0.466
	ODC1-KO	0.594	0.658	0.586
	ODC1-KO+Vehicle	0.685	0.634	0.618
	ODC1-KO+ODC1	0.372	0.387	0.379
		2l
		A549-RSL3	Vehicle				Arg
		DMSO	0.302	0.3	0.282		0.195	0.205	0.218
		DFMO	0.379	0.442	0.465		0.383	0.475	0.471

## Sheet: Figure 3
		3a
		A549-RSL3
		siNC#1	0.484086	0.534	0.486152
		siNC#2	0.52	0.429341	0.444776
		siAMD1	0.656	0.587	0.566
		siSRM	0.563	0.503	0.586
		siSMS	0.523	0.488	0.512
		siSAT	0.612589	0.556	0.589
		siSMOX	0.639	0.648	0.642
		siPAOX	0.69	0.768	0.749
		HT1080-RSL3
		siNC#1	0.483	0.428	0.486
		siNC#2	0.43	0.461	0.458
		siAMD1	0.585	0.623	0.559
		siSRM	0.444	0.502	0.537
		siSMS	0.501	0.439	0.478
		siSAT	0.602	0.646	0.592
		siSMOX	0.627	0.687	0.706
		siPAOX	0.741	0.722	0.7
		3b
		3c
	A549-RSL3	Vehicle			Spermine			Spermidine			Putrescine
	Cas9-NC	0.425	0.434	0.459	0.171	0.147	0.209	0.189	0.2	0.231	0.353	0.301	0.289
	PAOX/SMOX-KO	0.671	0.617	0.585	0.614	0.569	0.564	0.576	0.606	0.597	0.635	0.583	0.612
	HT1080-RSL3	Vehicle			Spermine			Spermidine			Putrescine
	Cas9-NC	0.578	0.528	0.565	0.225	0.184	0.239	0.271	0.247	0.289	0.309	0.35	0.361
	PAOX/SMOX-KO	0.698	0.681	0.703	0.671	0.645	0.685	0.636	0.689	0.674	0.626	0.687	0.723
		3d
	A549-RSL3	Cas9-NC				PAOX/SMOX-KO
	PBS	0.391	0.424	0.45		0.561	0.532	0.51
	DFMO+AMXT-1501	0.565	0.536	0.542		0.567	0.532	0.516
	HT1080-RSL3	Cas9-NC				PAOX/SMOX-KO
	PBS	0.494	0.52	0.579		0.737	0.772	0.753
	DFMO+AMXT-1501	0.776	0.753	0.776		0.775	0.789	0.831
		3e
	A549	Cas9-NC				ODC1-KO
	DMSO	1.039	1.022	0.939		0.813	0.837	0.745
	RSL3	2.863	3.169	3.016		2.263	2.393	2.476
	HT1080	Cas9-NC				ODC1-KO
	DMSO	0.962	0.986	1.052		0.709	0.744	0.798
	RSL3	2.322	2.273	1.961		1.594	1.728	1.646
		3f
	A549	Vehicle				Spermine				Spermidine				Putrescine
	DMSO	0.882	0.972	1.146		2.048	1.882	1.73		1.648	1.675	1.701		1.405	1.413	1.447
	RSL3	2.964	3.152	2.783		5.535	5.217	4.804		4.788	4.537	4.931		3.919	4.328	3.772
		Vehicle				Spermine
	DMSO	0.874	0.965	1.161		1.963	1.943	1.839		1.883	1.858	1.872		1.311	1.371	1.533
	RSL3	2.525	2.937	2.639		4.034	3.88	4.144		3.794	3.563	3.616		3.431	3.186	3.348
		3g
	A549		Vehicle				Spermine				Spermidine				Putrescine
	NC	1.104	0.968	0.928		2.835	2.074	2.331		2.097	1.838	1.75		1.739	1.42	1.593
	siPAOX/SMOX	0.781	0.749	0.831		0.821	0.836	0.854		0.785	0.778	0.828		0.811	0.782	0.803
	HT1080		Vehicle				Spermine				Spermidine				Putrescine
	NC	0.919	0.892	1.189		1.96	1.83	2.008		1.868	1.579	1.739		1.675	1.518	1.486
	siPAOX/SMOX	0.853	0.908	0.869		0.86	0.943	0.917		0.876	0.899	0.914		0.882	0.841	0.867
		3h
		A549	RSL3
	vehicle	NC	0.336	0.404	0.366
		Spermine	0.124	0.148	0.154
		Spermidine	0.183	0.163	0.176
		Putrescine	0.185	0.217	0.198
	catalase	NC	0.716	0.672	0.748
		Spermine	0.709	0.728	0.682
		Spermidine	0.699	0.682	0.714
		Putrescine	0.736	0.698	0.729
		HT1080	RSL3
	vehicle	NC	0.572	0.545	0.556
		Spermine	0.35	0.388	0.274
		Spermidine	0.34	0.398	0.369
		Putrescine	0.39	0.345	0.411
	catalase	NC	0.915	0.864	0.92
		Spermine	0.912	0.864	0.847
		Spermidine	0.893	0.939	0.85
		Putrescine	0.84	0.912	0.923
		3i
	A549-RSL3	Cas9-NC				PAOX/SMOX-KO
	Vehicle	0.479	0.485	0.426		0.587	0.63	0.643
	△Catalase	0.788	0.769	0.718		0.775	0.793	0.753
	HT1080-RSL3	Cas9-NC				PAOX/SMOX-KO
	Vehicle	0.385	0.316	0.373		0.454	0.476	0.467
	△Catalase	0.703	0.645	0.653		0.645	0.728	0.659

## Sheet: Figure 4
		4b
		A549	DMSO				1 μM RSL3				2 μM RSL3
		DMSO	0.923	0.91	1.167		2.169	2.358	2.043		3.189	3.41	3.867
		DFO	0.446	0.567	0.443		0.435	0.499	0.521		0.567	0.454	0.52
		Fer-1	0.967	0.954	1.143		1.45	1.842	1.736		2.96	3.081	2.635
			DMSO				0.1 μM RSL3				0.2 μM RSL3
		DMSO	0.925	1.095	0.98		1.68	1.669	1.662		2.159	2.341	2.836
		DFO	0.589	0.623	0.446		0.642	0.534	0.607		0.637	0.746	0.662
		Fer-1	0.964	0.802	0.878		1.554	1.437	1.308		1.828	2.321	2.036
		4c													4d
															Putrescine	M+0			M+2
															DMSO	59661	58450	63976	1836	3224	3402
															RSL3	63262	77661	69027	17612	10286	19749
															Spermidine	M+0			M+2
															DMSO	1180249	1060494	1268930	23549	21829	25291
															RSL3	1362398	1436106	1482091	40947	52638	58271
															Spermine	M+0			M+2
															DMSO	389501	435212	408291	90544	74726	88920
															RSL3	418208	460562	489229	142538	137741	153991
		4e
		A549	DMSO			RSL3
		Putrescine	0.905	1.006	1.089	1.606	1.775	1.877
		Spermidine	1.019	0.893	1.088	1.436	1.32	1.705
		Spermine	0.873	1.041	1.087	1.604	1.449	1.958
		HT1080	DMSO			RSL3
		Putrescine	0.955	1.011	1.034	2.621	2.336	2.637
		Spermidine	0.812	1.044	1.144	1.822	1.708	2.17
		Spermine	0.821	1.017	1.162	1.52	1.782	1.873
		4g
		A549
		PBS	0.868698	1.1313	1.001
		10uM FAC	1.755	1.683	1.802
		50uM FAC	2.277	2.312	2.118
		100uM FAC	3.008	2.83	3.135
		HT1080
		PBS	0.983	1.017	1
		10uM FAC	1.386	1.123	1.298
		50uM FAC	1.37	1.308	1.435
		100uM FAC	1.941	1.616	2.073
		4h
		4i
		A549	DMSO			FAC
		Putrescine	1.163	0.956	0.882	3.027	3.191	2.319
		Spermidine	1.163	1.023	0.814	1.671	1.813	1.232
		Spermine	0.873	1.309	0.818	2.237	2.674	2.029
		HT1080	DMSO			FAC
		Putrescine	1.201	1.071	0.728	2.983	3.112	2.01
		Spermidine	1.089	0.772	1.139	1.834	1.663	1.427
		Spermine	0.937	1.162	0.901	1.478	1.531	1.336

## Sheet: Figure 5
		5a
		A549	PBS				RSL3				FAC
		DMSO	0.926	1.174	0.9		1.531	1.768	2.096		1.789	1.624	1.707
		DFO	0.805	0.765	0.641		0.805	0.828	0.865		0.744	0.825	0.952
		HT1080	PBS				RSL3				FAC
		DMSO	1.038	0.942	1.02		2.084	2.121	2.232		1.63	2.353	1.892
		DFO	0.633	0.738	0.693		0.749	0.76	0.808		0.779	0.726	0.689
		5b
		5c
		ODC1	DMSO				SKL2001				LF3
		A549	1.043	0.971	0.985		2.052	1.953	1.798		0.708	0.713	0.642
		HT1080	1.059	0.965	0.976		2.399	2.167	2.531		0.611	0.809	0.783
		MYC	DMSO				SKL2001				LF3
		A549	1.026	1.055	0.919		3.161	3.1	3.163		0.672	0.556	0.523
		HT1080	0.857	1.009	1.134		2.63	2.157	2.398		0.708	0.779	0.683
		5d
		5e
		A549	RSL3
		DMSO	0.416867	0.448344	0.414244
		LF3 1uM	0.513	0.567941	0.500164
		LF3 5uM	0.649894	0.535797	0.57
		LF3 10uM	0.63753	0.663078	0.62
		LF3 20uM	0.69	0.664662	0.729576
		DMSO	0.554071	0.461165	0.477826
		SKL2001 5uM	0.565275	0.531631	0.449871
		SKL2001 10uM	0.3524	0.42796	0.36398
		SKL2001 20uM	0.323086	0.290727	0.315406
		SKL2001 40uM	0.29	0.264686	0.210855
		HT1080	RSL3
		DMSO	0.422268	0.464329	0.384099
		LF3 1uM	0.448495	0.42651	0.463
		LF3 5uM	0.522328	0.539755	0.527161
		LF3 10uM	0.576795	0.717754	0.602
		DMSO	0.515725	0.471788	0.501
		SKL2001 5uM	0.428841	0.443281	0.441793
		SKL2001 10uM	0.426796	0.393766	0.36749
		SKL2001 20uM	0.372	0.412419	0.321693
		5f
		A549	DMSO				SKL2001				LF3
		DMSO	1.051	1.066	0.883		1.082	0.855	1.104		1.029	0.915	1.192
		RSL3	2.843	3.006	2.498		4.562	3.725	3.472		1.993	2.132	1.987
		5g
				IgG				Anti-Flag
		BS1	0.085	0.067	0.073		0.124	0.087	0.141
		BS2	0.076	0.087	0.062		2.062	2.317	2.296
		BS3&4	0.065	0.073	0.071		2.835	2.773	2.807
		5h
			WT			All-MUT			BS2-MUT			BS3-MUT
		DMSO	0.982	0.993	1.025	0.889	0.98	0.951	0.972	1.073	1.045	0.987	1.038	1.076
		FAC	1.983	1.885	2.074	0.954	0.862	0.773	1.347	1.474	1.462	1.303	1.484	1.507
		DFO	0.642	0.6	0.588	0.817	0.967	0.893	0.877	0.861	0.934	0.767	0.754	0.833
		SKL2001	2.058	1.805	2.286	0.882	0.923	0.934	1.286	1.48	1.379	1.365	1.381	1.464
		5i
		A549	Vehicle			RSL3			FAC
		DMSO	0.959	0.955	1.086	3.289	2.648	2.815	2.3	2.423	2.75
		LF3	0.849	0.868	0.807	1.205	1.517	1.307	1.388	1.272	1.198
		HT1080	Vehicle			RSL3			FAC
		DMSO	1.18	1.09	0.73	2.324	1.969	2.056	1.585	1.364	1.881
		LF3	0.729	0.836	0.768	1.279	1.189	1.1	1.146	1.064	1.18
		5j

## Sheet: Figure 6
		6a
		A549	DMSO			RSL3
		Put	1.176	0.996	0.828	2.891	3	2.412
		Spd	1.252	0.968	0.78	2.144	1.95	1.607
		Spm	1.135	1.006	0.859	1.746	1.642	1.473
		HT1080	DMSO			RSL3
		Put	1.083	1.09	0.827	1.953	2.042	1.802
		Spd	0.951	1.067	0.982	1.842	1.781	1.332
		Spm	0.897	1.264	0.839	1.606	1.529	1.441
		6b
		A549	DMSO			RSL3
		Put	1.159	0.951	0.89	2.33	2.121	1.82
		Spd	1.096	1.002	0.902	1.787	1.997	1.367
		Spm	1.04	0.99	0.97	1.361	1.258	1.118
		HT1080	DMSO			RSL3
		Put	1.124	1.045	0.831	1.865	1.743	1.578
		Spd	0.947	0.941	1.112	1.364	1.203	1.219
		Spm	0.961	1.076	0.963	1.406	1.559	1.382
		6d
		A549-RSL3	NC				AMXT-1501				PAOX/SMOX-KO
		Plate A	0.42	0.406	0.356		0.562	0.544	0.599		0.656	0.64	0.605
		Plate B	0.462	0.483	0.516		0.619	0.586	0.609		0.629	0.629	0.667
		HT1080-RSL3	NC				AMXT-1501				PAOX/SMOX-KO
		Plate A	0.179	0.167	0.145		0.294	0.332	0.32		0.27	0.279	0.295
		Plate B	0.206	0.24	0.233		0.328	0.317	0.336		0.308	0.335	0.278
		6e
		A549	DMSO			RSL3
		Put	1.194	0.97	0.837	1.056	1.267	0.878
		Spd	1.2	1.003	0.797	1.081	1.065	0.887
		Spm	0.993	1.123	0.884	1.277	0.985	0.891
		HT1080	DMSO			RSL3
		Put	1.089	0.879	1.032	1.154	1.222	0.919
		Spd	1.114	0.904	0.982	1.156	1.017	1.203
		Spm	1.07	0.727	1.203	0.89	1.164	1.302
		6f
		6g
		A549-RSL3	NC				AMXT-1501				PAOX/SMOX-KO
		Ferroptotic cells' EVs	0.38	0.423	0.415		0.759	0.746	0.734		0.711	0.75	0.783
		Normal cells' EVs	0.649	0.614	0.639		0.787	0.731	0.758		0.78	0.759	0.794
		HT1080-RSL3	NC				AMXT-1501				PAOX/SMOX-KO
		Ferroptotic cells' EVs	0.235	0.252	0.271		0.698	0.662	0.677		0.704	0.688	0.694
		Normal cells' EVs	0.516	0.567	0.509		0.691	0.719	0.709		0.722	0.674	0.706

## Sheet: Figure 7
		7a
		A549-Radiation	Vehicle			Spermine			Spermidine			Putrescine
		0	0.984	0.993	1.023	1.004	1.043	0.953	0.986	0.998	1.015	1.01	1.006	0.984
		2	0.722	0.747	0.728	0.522	0.573	0.54	0.59	0.614	0.571	0.701	0.642	0.648
		4	0.441	0.468	0.473	0.201	0.238	0.225	0.277	0.34	0.29	0.372	0.393	0.408
		6	0.233	0.161	0.181	0.051	0.073	0.065	0.093	0.113	0.107	0.146	0.138	0.158
		HT1080-Radiation	Vehicle			Spermine			Spermidine			Putrescine
		0	0.968	1.025	1.007	1.028	0.991	0.981	1.117	0.933	0.95	1.076	0.872	1.052
		2	0.661	0.521	0.634	0.417	0.409	0.352	0.436	0.506	0.582	0.568	0.55	0.544
		4	0.251	0.33	0.323	0.111	0.173	0.153	0.171	0.212	0.183	0.273	0.251	0.268
		6	0.052	0.065	0.102	0.009	0.012	0.021	0.015	0.034	0.044	0.036	0.043	0.063
		7b
		A549-CDDP	Vehicle			Spermine			Spermidine			Putrescine
		0	1.003	1.052	0.945	1.069	1.012	0.919	0.978	1.01	1.012	0.977	1.01	1.013
		5	0.99	0.928	0.973	0.823	0.772	0.782	0.834	0.848	0.808	0.918	0.905	0.925
		10	0.825	0.812	0.781	0.68	0.645	0.625	0.728	0.745	0.72	0.742	0.712	0.766
		15	0.552	0.566	0.581	0.37	0.412	0.358	0.456	0.48	0.487	0.518	0.506	0.492
		20	0.351	0.363	0.335	0.299	0.252	0.21	0.257	0.249	0.269	0.294	0.304	0.31
		30	0.193	0.19	0.205	0.153	0.161	0.174	0.22	0.193	0.199	0.227	0.19	0.198
		HT1080-CDDP	Vehicle			Spermine			Spermidine			Putrescine
		0	1.028	1.001	0.971	0.963	0.961	1.076	1.059	1.016	0.925	0.904	1.073	1.023
		2	0.965	0.88	0.915	0.752	0.8	0.812	0.826	0.895	0.905	0.961	0.951	0.893
		4	0.811	0.738	0.782	0.546	0.553	0.635	0.616	0.631	0.657	0.705	0.743	0.732
		8	0.551	0.585	0.509	0.38	0.417	0.444	0.43	0.428	0.449	0.469	0.452	0.498
		16	0.339	0.424	0.35	0.245	0.225	0.228	0.323	0.287	0.261	0.314	0.304	0.295
		32	0.208	0.198	0.246	0.234	0.182	0.162	0.192	0.184	0.209	0.206	0.184	0.218
		7c
		A549	Vehicle			Spermine			Spermidine			Putrescine
		NC	0.985	0.985	1.03	0.959	0.985		0.704	0.732	0.73	0.665	0.672	0.653
		RT	2.162	2.136	2.193	3.394	3.37	3.568	2.614	2.626	3.007	2.457	2.571	2.534
		CDDP	1.75	1.762	1.771	2.589	2.589	2.639	2.31	2.405	2.366	2.256	2.229	2.208
		7d
		A549	PBS			Spermine			Spermidine			Putrescine
		6 Gy RT	0.225	0.263	0.254	0.044	0.067	0.051	0.1281	0.1104	0.097	0.204	0.21	0.183
		6 Gy RT+Fer-1	0.461	0.452	0.439	0.428	0.41	0.401	0.387	0.416	0.421	0.456	0.419	0.409
		HT1080	PBS			Spermine			Spermidine			Putrescine
		5 Gy RT	0.131	0.091	0.116	0.019	0.025	0.028	0.064	0.071	0.059	0.079	0.089	0.083
		5 Gy RT+Fer-1	0.284	0.317	0.28	0.245	0.303	0.264	0.265	0.29	0.27	0.284	0.28	0.309
		A549	PBS			Spermine			Spermidine			Putrescine
		CDDP	0.552	0.506	0.571	0.336	0.33	0.305	0.407	0.439	0.422	0.467	0.446	0.468
		CDDP+Fer-1	0.783	0.764	0.758	0.712	0.737	0.71	0.759	0.706	0.712	0.751	0.76	0.723
		HT1080	PBS			Spermine			Spermidine			Putrescine
		CDDP	0.459	0.434	0.407	0.315	0.35	0.354	0.353	0.388	0.38	0.405	0.398	0.411
		CDDP+Fer-1	0.667	0.65	0.687	0.617	0.625	0.645	0.636	0.654	0.672	0.659	0.644	0.636

## Sheet: Figure 8
		8a
		Days	Vehicle						Spermine						PAOX/SMOX-KO						PAOX/SMOX-KO+Spermine						NC+IKE						Spermine+IKE						PAOX/SMOX-KO+IKE						PAOX/SMOX-KO+Spermine+IKE
		4	13.1646	7.51056	9.07982	6.74698	5.26602	4.62291	8.30709	10.0261	12.7757	8.19104	5.96712	8.00562	5.74342	9.21895	9.76701	6.68981	5.83281	7.35107	8.13076	6.1416	8.83784	5.37764	7.09265	6.10341	2.18973	11.8138	5.01794	6.01182	13.9287	4.43713	3.1739	2.01854	5.28945	3.77409	2.96991	3.53047	8.57552	4.18312	6.66285	7.06126	5.04408	8.55944	5.42576	4.9125	5.45994	2.16266	6.86946
		8	38.9988	23.6793	28.1947	20.214	15.7327	13.8761	25.1439	31.6383	37.6322	24.0587	17.4598	24.5228	17.4968	27.5942	30.1097	20.4173	18.4224	22.5178	24.4964	18.7785	27.27	16.1415	20.912	18.2687	3.90502	15.6793	9.02393	10.9515	18.4694	7.98684	3.47224	2.33141	5.94005	3.9326	3.15405	3.64697	31.4721	14.864	24.4304	25.1381	17.587	30.6999	19.5327	17.5704	19.765	7.49723	23.6767
		12	69.6778	43.8462	51.0323	37.3958	28.1354	25.5321	44.5047	58.4782	66.7972	44.4685	31.9514	41.1575	32.8356	47.7379	53.1938	35.9345	33.5594	41.6955	44.3793	33.4258	47.9952	28.0056	37.4673	33.7667	5.60314	30.3787	12.4027	14.9113	36.609	10.7822	3.68058	2.52958	6.74195	4.32586	3.52938	3.87309	45.3199	20.6589	34.5202	35.1	24.1721	45.3525	26.4194	24.6914	28.9698	10.9406	32.5115
		16	125.768	83.1616	89.7318	69.2446	51.3471	49.9577	81.9628	112.863	123.909	77.5976	56.8735	78.7479	61.5667	88.6334	101.866	65.1013	59.6239	75.6078	83.5069	60.7793	88.8712	52.2304	68.7524	61.6804	7.11225	36.3278	15.4394	19.2057	45.8711	13.8624	4.08544	2.78507	7.5847	4.80603	3.91056	4.34173	59.5881	27.0425	43.6968	46.6011	30.3159	56.033	40.3193	36.5432	37.5159	19.6192	41.4576
		20	213.178	130.73	154.922	119.551	86.6483	83.5543	166.712	238.705	256.937	150.989	115.578	161.591	124.401	195.046	203.313	127.981	128.787	147.435	182.029	127.782	179.004	108.587	139.347	133.008	10.0709	46.0346	21.788	28.5551	51.1003	19.7954	4.686	3.40892	8.82859	5.10881	4.45412	5.10153	74.0907	36.0206	59.5151	63.5266	41.1447	69.0737	55.2997	46.902	50.6465	38.7455	68.306
		24	313.371	181.192	225.505	171.579	129.349	121.321	209.914	321.353	313.298	209.274	153.359	202.944	149.539	224.605	252.731	138.227	146.464	169.217	224.623	161.389	218.027	128.567	169.725	160.806	12.0709	52.0346	23.788	30.5551	56.1003	19.7954	5.82002	4.10775	10.4619	6.28384	4.85499	6.26468	96.6203	45.8182	72.3108	81.1234	49.1679	94.414	69.8433	54.7514	80.32	52.9258	82.2995
		28	404.36	253.125	328.56	252.05	181.476	169	276.822	426.472	405	275.2	208.088	257.25	227.85	343.188	384	207.36	220.5	253.125	318.291	230.625	319.41	186.294	238.464	210.496	15.75	75	33.6	48	95.288	29.16	7.502	5.566	13.036	8.125	6.613	8	124.93	56.448	94.221	109.76	65	94.54	90.19	66.7	88.416	51.5	104.64
		Weight	NC						Spermine						PAOX/SMOX-KO						PAOX/SMOX-KO+Spermine
		DMSO	166	184	220	287	200	265	304	197	280	356	255	225	216	156	202	205	239	182	254	227	182	188	139	142
		IKE	46	107	81	32	46	73	13	9	11	12	5	9	123	116	117	84	125	65	84	75	71	91	107	107
		Days	Vehicle						Spermine						RT						RT+Spermine						CDDP						CDDP+Spermine
		4	6.886	6.587	6.516	10.1	6.674	5.128	11.694	6.249	9.061	10.458	8.312	8.879	7.457	6.404	7.732	10.264	6.214	5.218	6.412	6.274	7.18	2.921	3.718	6.192	13.488	4.439	8.154	8.776	5.572	6.149	5.9	4.219	2.665	8.942	4.055	8.969
		8	13.003	12.34	12.293	18.551	12.168	9.666	20.445	11.717	16.823	19.26	14.519	16.086	10.542	8.958	10.679	14.19	8.699	7.051	6.918	6.858	7.826	3.111	3.971	6.699	18.68	5.915	10.794	12.297	7.766	8.493	6.667	4.844	2.892	10.283	4.541	9.911
		12	34.204	32.904	31.449	47.595	31.598	26.051	52.405	31.889	42.474	49.091	38.225	41.386	17.371	15.173	17.136	23.054	14.708	12.03	7.818	7.118	7.912	3.518	4.193	7.316	28.419	8.486	15.227	17.659	11.1	12.887	7.094	5.265	3.19	11.507	4.66	10.287
		16	71.707	66.042	63.517	99.269	63.76	51.404	114.662	72.132	93.783	112.614	84.019	89.725	20.775	18.443	20.94	27.448	17.67	14.818	8.639	7.887	9.051	4.169	4.558	8.457	42.474	13.771	22.612	26.825	16.786	19.822	8.286	5.586	3.499	12.635	5.293	11.131
		20	113.988	101.453	94.339	148.705	99.408	79.228	174.716	111.715	145.833	167.936	132.33	136.719	30.166	27.731	29.978	40.513	24.279	22.085	10.332	9.457	10.843	4.991	5.598	10.41	60.685	20.265	32.832	39.835	24.497	29.267	10.067	6.95	4.132	15.036	6.093	14.103
		24	162	149.988	136.462	220.5	145.763	117.74	230.625	144	196	220.5	171.5	183.75	40	35.301	40.8	55.016	32	28.158	13.328	12.615	14.4	6.348	7.26	13.95	68.927	23.4	37.823	48.4	29.808	34.4	13.52	9.375	5.513	19.456	7.671	18.432
		Weight	NC						Spermine
		Vehicle	155	115	130	123	144	143	173	182	192	154	174	150
		RT	64	37	37	31	24	38	17	8	10	8	16	17
		CDDP	44	34	39	41	27	45	24	16	12	14	8	7
		8b
		8d
[truncated: 1 more columns]

## Sheet: Supplementary Figure 1
	S1a										S1b
	Arg (mM)	H1299	RSL3									Vehicle				Arg
	0	0.732	0.75	0.809							DMSO	0.93	1.02	1.05		1.018	1.121	0.924
	0.1	0.672	0.753	0.68							RSL3	3.735	3.223	4.52		5.9	6.329	6.21
	0.2	0.573	0.62	0.651							IKE	2.037	1.823	1.763		4.247	3.917	3.568
	0.4	0.518	0.544	0.548
	0.8	0.569	0.495	0.513								Vehicle				Arg
											DMSO	1.035	1.109	0.856		1.103	1.112	1.129
	Arg (mM)	H23	RSL3								RSL3	4.281	4.371	4.629		7.272	6.653	6.878
	0	0.449	0.406	0.474							IKE	3.798	3.794	4.183		8.671	7.405	7.985
	0.1	0.395	0.415	0.452
	0.2	0.408	0.381	0.379							S1c
	0.4	0.354	0.31	0.3							A549-RSL3	Vehicle				Arg 0.5mM					A549-IKE	Vehicle				Arg 0.5mM
	0.8	0.28	0.303	0.275							DMSO	0.643	0.668	0.641		0.433	0.462	0.419			DMSO	0.477	0.594	0.568		0.332	0.409	0.326
											DFO	0.916	0.932	0.949		0.929	0.931	0.914			DFO	0.888	0.921	0.987		0.903	0.9	0.901
	Arg (mM)	PC9	RSL3								Fer-1	0.936	0.961	0.965		0.977	0.936	0.923			Fer-1	0.995	0.912	0.967		0.935	0.907	0.961
	0	0.491	0.525	0.485							z-VAD-FMK	0.655	0.72	0.676		0.393	0.48	0.47			z-VAD-FMK	0.576	0.561	0.584		0.411	0.326	0.423
	0.1	0.484	0.479	0.426							Necrosulfonamide	0.642	0.668	0.678		0.447	0.453	0.419			Necrosulfonamide	0.602	0.585	0.626		0.432	0.404	0.37
	0.2	0.42	0.458	0.475
	0.4	0.326	0.382	0.361							HT1080-RSL3	Vehicle				Arg 0.5mM					HT1080-IKE	Vehicle				Arg 0.5mM
	0.8	0.354	0.31	0.348							DMSO	0.584	0.538	0.513		0.423	0.404	0.434			DMSO	0.449	0.421	0.354		0.252	0.24	0.228
											DFO	0.947	0.854	0.9		0.899	0.908	0.932			DFO	0.898	1.029	0.886		0.822	0.876	0.941
	Arg (mM)	A549	IKE								Fer-1	0.973	0.93	0.952		0.989	0.964	0.936			Fer-1	1.035	0.936	0.959		0.927	0.88	1.004
	0	0.498	0.511	0.47							z-VAD-FMK	0.554	0.587	0.505		0.426	0.439	0.415			z-VAD-FMK	0.443	0.426	0.421		0.234	0.277	0.306
	0.1	0.468	0.456	0.389							Necrosulfonamide	0.509	0.529	0.537		0.435	0.47	0.426			Necrosulfonamide	0.379	0.4	0.378		0.24	0.255	0.312
	0.2	0.429	0.343	0.372
	0.4	0.328	0.353	0.376							S1d
	0.8	0.323	0.301	0.308								A549	IKE
												Vehicle	0.411221	0.47	0.422
	Arg (mM)	HT1080	IKE								Ornithine	0.1mM	0.365	0.346	0.389
	0	0.601	0.625	0.59								0.5mM	0.318445	0.281611	0.26
	0.1	0.578	0.569	0.559							Citrulline	0.1mM	0.428	0.407	0.415
	0.2	0.501	0.533	0.536								0.5mM	0.406	0.392	0.384
	0.4	0.468	0.426	0.435
	0.8	0.408	0.372	0.419								HT1080
												Vehicle	0.708	0.606	0.683
	Arg (mM)	H23	IKE								Ornithine	0.1mM	0.583	0.501	0.545
	0	0.587	0.549	0.521								0.5mM	0.469	0.403	0.425
	0.1	0.477	0.52	0.514							Citrulline	0.1mM	0.63	0.662	0.638
	0.2	0.418	0.489	0.46								0.5mM	0.605	0.611	0.597
	0.4	0.368	0.401	0.392
	0.8	0.352	0.385	0.376
											S1e
	Arg (mM)	PC9	IKE								A549-RSL3	Vehicle	0.65117	0.563131	0.668
	0	0.703	0.779	0.721							Urea	0.01	0.714	0.69	0.659809
	0.1	0.645	0.658	0.7							mM	0.1	0.728	0.626	0.667936
	0.2	0.562	0.6	0.582								1	0.653748	0.708695	0.644
	0.4	0.453	0.518	0.579
	0.8	0.437	0.466	0.478							HT1080-RSL3	Vehicle	0.4052	0.484	0.409
											Urea	0.01	0.3788	0.463	0.51
	H1299										mM	0.1	0.3661	0.479	0.429
	RSL3 (μM)		Vehicle				Arg					1	0.3497	0.4991	0.3571
	0	0.976	0.933	1.091		1.05	1.031	0.919
	2.5	0.895	0.933	0.915		0.784	0.782	0.851			A549-IKE	Vehicle	0.447	0.467	0.437
	5	0.723	0.787	0.803		0.514	0.578	0.509			Urea	0.01	0.432	0.448	0.485
	10	0.521	0.583	0.514		0.318	0.346	0.321			mM	0.1	0.456	0.479	0.416
	20	0.256	0.266	0.284		0.213	0.16	0.227				1	0.464	0.457	0.402
	40	0.18	0.221	0.229		0.208	0.215	0.15
											HT1080-IKE	Vehicle	0.559	0.535	0.458
	H23										Urea	0.01	0.474	0.498	0.512
	RSL3 (μM)	Vehicle				Arg					mM	0.1	0.484	0.475	0.458
	0	0.959	1.009	1.032		1.028	0.989	0.983				1	0.446	0.474	0.519
	0.1	0.97	0.936	0.904		0.839	0.758	0.636
	0.2	0.866	0.929	0.921		0.61	0.609	0.68
	0.4	0.724	0.771	0.746		0.569	0.586	0.551
	0.8	0.627	0.621	0.688		0.545	0.599	0.575			S1f
	1.6	0.601	0.59	0.589		0.594	0.542	0.574				Vehicle				Arg
											Cas9-NC	0.757	0.679	0.73		0.389	0.417	0.407
	PC9										ARG2-KO#1	0.841	0.876	0.905		0.867	0.812	0.827
	RSL3 (μM)	Vehicle				Arg					ARG2-KO#2	0.854	0.813	0.929		0.825	0.798	0.799
	0	0.989	0.989	1.021		0.972	1.015	1.013
	0.5	0.981	0.986	1.022		0.845	0.905	0.844				Vehicle				Arg
	1	0.868	0.876	0.834		0.604	0.614	0.637			Cas9-NC	0.434	0.497	0.527		0.296	0.257	0.34
	2	0.656	0.662	0.675		0.425	0.435	0.403			ARG2-KO#1	0.684	0.709	0.654		0.62	0.695	0.668
	4	0.439	0.555	0.437		0.378	0.347	0.375			ARG2-KO#2	0.648	0.718	0.736		0.671	0.652	0.703
	8	0.304	0.317	0.348		0.275	0.204	0.271

## Sheet: Supplementary Figure 2
		S2a													S2c								S2g
		A549	RSL3					A549	IKE						HT1080	FIN56							A549	RSL3	aminoguanidine
		Vehicle	0.585	0.507	0.533			Vehicle	0.592	0.613	0.519				Vehicle	0.632	0.658	0.618					Vehicle	0.565	0.61	0.628
	Proline (mM)	0.1	0.471	0.546	0.555		Proline (mM)	0.1	0.58	0.622	0.555			Spermine (μM)	5	0.383	0.432	0.396					Spermine	0.324	0.281	0.277
		1	0.473	0.499	0.523			1	0.657	0.575	0.577				10	0.316	0.279	0.328					Spermidine	0.411	0.39	0.372
														Spermidine (μM)	5	0.503	0.535	0.498					Putrescine	0.52	0.489	0.47
		HT1080	RSL3					HT1080	IKE						10	0.423	0.409	0.431
		Vehicle	0.438	0.517	0.46			Vehicle	0.388	0.335	0.371			Putrescine (μM)	5	0.561	0.548	0.59					HT1080	RSL3	aminoguanidine
	Proline (mM)	0.1	0.429	0.462	0.488		Proline (mM)	0.1	0.33	0.369	0.327				10	0.522	0.473	0.512					Vehicle	0.585	0.635	0.626
		1	0.474	0.407	0.425			1	0.4	0.372	0.441												Spermine	0.312	0.287	0.258
															HT1080	FINO2							Spermidine	0.337	0.317	0.352
															Vehicle	0.466	0.48	0.471					Putrescine	0.318	0.367	0.339
		S2b												Spermine (μM)	5	0.482	0.465	0.424
		H1299	RSL3												10	0.468	0.436	0.442
		Vehicle	0.731	0.704	0.765									Spermidine (μM)	5	0.434	0.462	0.478					S2h
	Spermine (μM)	5	0.54	0.551	0.531										10	0.461	0.447	0.428					A549-IKE	Cas9-NC			ODC1-KO#1			ODC1-KO#2
		10	0.395	0.355	0.361									Putrescine (μM)	5	0.486	0.465	0.434					Vehicle	0.575	0.643	0.63	0.716	0.765	0.79	0.789	0.755	0.798
	Spermidine (μM)	5	0.648	0.591	0.609										10	0.473	0.44	0.439					Arginine	0.487	0.496	0.511	0.725	0.717	0.701	0.727	0.715	0.783
		10	0.502	0.548	0.521
	Putrescine (μM)	5	0.699	0.66	0.621																		HT1080-IKE	Cas9-NC			ODC1-KO#1			ODC1-KO#2
		10	0.604	0.646	0.663																		Vehicle	0.509	0.47	0.478	0.609	0.653	0.628	0.648	0.667	0.632
								S2d	Vehicle			Spermine 10 μM			Spermidine 10 μM			Putrescine 10 μM					Arginine	0.429	0.387	0.367	0.616	0.586	0.591	0.599	0.618	0.626
		H23	RSL3					DMSO	1.055	0.983	0.962	0.952	0.942	0.991	0.794	0.826	0.857	0.527	0.51	0.468
		Vehicle	0.596	0.542	0.611			RSL3	1.528	1.509	1.587	3.458	3.372	3.181	2.407	2.294	2.294	1.961	1.952	1.896
	Spermine (μM)	5	0.469	0.455	0.505																		S2i
		10	0.268	0.227	0.262			S2e															A549-IKE
	Spermidine (μM)	5	0.462	0.546	0.495		HT1080	RSL3					S2f										Cas9-NC	0.382	0.361	0.357
		10	0.341	0.368	0.393			Vehicle	0.515376	0.525913	0.552607		HT1080	RSL3	Vehicle			HT1080	IKE	Vehicle			ODC1-KO	0.586	0.527	0.516
	Putrescine (μM)	5	0.501	0.541	0.531		PBS	Spm	0.316	0.325	0.298		DMSO	0.349	0.345	0.425		DMSO	0.581	0.471	0.594		ODC1-KO+Vehicle	0.54	0.579	0.566
		10	0.401	0.462	0.476			Spd	0.357	0.362	0.339		DFO	0.898	0.866	0.929		DFO	0.91	1.057	0.898		ODC1-KO+ODC1	0.263	0.315	0.258
								Put	0.453	0.466	0.475		Fer-1	0.913	0.886	0.836		Fer-1	0.808	0.957	0.886
		PC9	RSL3										z-VAD-FMK	0.362	0.276	0.347		z-VAD-FMK	0.55	0.535	0.523		HT1080-IKE
		Vehicle	0.716	0.671	0.752			Vehicle	0.664	0.646	0.659		Necrosulfonamide	0.397	0.364	0.427		Necrosulfonamide	0.568	0.547	0.47		Cas9-NC	0.459	0.536	0.514
	Spermine (μM)	5	0.539	0.56	0.544		AMXT	Spm	0.624	0.596	0.578												ODC1-KO	0.732	0.683	0.704
		10	0.374	0.356	0.36			Spd	0.656	0.620774	0.631864				Spermine					Spermine			ODC1-KO+Vehicle	0.68	0.709	0.653
	Spermidine (μM)	5	0.612	0.659	0.589			Put	0.66	0.623	0.598864		DMSO	0.205	0.216	0.225		DMSO	0.179	0.222	0.193		ODC1-KO+ODC1	0.443	0.407	0.426
		10	0.532	0.497	0.471								DFO	0.963963	0.994985	0.882724		DFO	0.912	0.948	0.868
	Putrescine (μM)	5	0.698	0.679	0.728		A549	IKE					Fer-1	0.972165	0.889344	0.895605		Fer-1	0.933	0.846	1.027
		10	0.631	0.613	0.647			Vehicle	0.54	0.501	0.605		z-VAD-FMK	0.224	0.246	0.263		z-VAD-FMK	0.214	0.232	0.234		S2j
							PBS	Spm	0.204	0.216	0.151		Necrosulfonamide	0.22	0.282	0.233		Necrosulfonamide	0.188	0.193	0.204		HT1080-RSL3	Vehicle				Arg
		H23	IKE					Spd	0.259	0.272	0.249												DMSO	0.403	0.416	0.449		0.289	0.321	0.341
		Vehicle	0.825	0.863	0.839			Put	0.325	0.275	0.297				Spermidine					Spermidine			DFMO	0.64	0.56	0.573		0.6	0.582	0.604
	Spermine (μM)	5	0.529	0.53	0.521								DMSO	0.282	0.286	0.251		DMSO	0.235	0.219	0.251
		10	0.423	0.418	0.435			Vehicle	0.749	0.717	0.812		DFO	0.995171	0.943999	0.917735		DFO	0.894	0.914	0.901		A549-IKE	Vehicle				Arg
	Spermidine (μM)	5	0.52	0.532	0.531		AMXT	Spm	0.735	0.706	0.635		Fer-1	0.963035	0.851	0.965335		Fer-1	0.784	1.041	0.967		DMSO	0.363	0.382	0.397		0.23	0.282	0.22
		10	0.492	0.462	0.478			Spd	0.7	0.7	0.711		z-VAD-FMK	0.288557	0.29362	0.265736		z-VAD-FMK	0.297	0.275	0.266		DFMO	0.475	0.474	0.499		0.487	0.528	0.463
	Putrescine (μM)	5	0.73	0.736	0.621			Put	0.755	0.707	0.64		Necrosulfonamide	0.24	0.293381	0.303922		Necrosulfonamide	0.264	0.228	0.204
		10	0.622	0.694	0.637																		HT1080-IKE	Vehicle				Arg
							HT1080	IKE							Putrescine					Putrescine			DMSO	0.38	0.41	0.456		0.277	0.283	0.256
		PC9	IKE					Vehicle	0.552	0.465	0.476		DMSO	0.283	0.276	0.312		DMSO	0.355	0.327	0.346		DFMO	0.544	0.525	0.537		0.568	0.534	0.481
		Vehicle	0.783	0.861	0.943		PBS	Spm	0.203	0.173	0.211		DFO	0.838	0.906	0.841		DFO	0.94	0.927	1.005
	Spermine (μM)	5	0.236	0.234	0.229			Spd	0.272	0.305	0.262		Fer-1	0.873	0.851	0.972		Fer-1	0.973	0.842	0.996
		10	0.225	0.223	0.22			Put	0.411	0.385	0.295		z-VAD-FMK	0.287	0.344	0.283		z-VAD-FMK	0.415	0.361	0.375		S2k
	Spermidine (μM)	5	0.224	0.218	0.22								Necrosulfonamide	0.309	0.328	0.293		Necrosulfonamide	0.32	0.369	0.412		A549-RSL3	Cas9-NC			ODC1-KO
		10	0.206	0.208	0.211			Vehicle	0.736	0.725	0.676												Put	1.225	1.025	0.75	0.249	0.284	0.189
	Putrescine (μM)	5	0.391	0.329	0.32		AMXT	Spm	0.687	0.666	0.693												Spd	1.089	1.139	0.772	0.389	0.451	0.299
		10	0.306	0.237	0.203			Spd	0.688	0.73	0.679												Spm	1.227	0.998	0.775	0.442	0.535	0.422
								Put	0.704	0.612	0.678
	H1299	RSL3	Vehicle			Spermine			Spermidine			Putrescine
		0	1.013	0.961	1.026	1.026	0.969	1.005	1.02	0.987	0.993	1.036	0.924	1.04
		2.5	0.949	0.932	0.987	0.825	0.809	0.846	0.926	0.884	0.912	0.968	0.876	0.961
		5	0.836	0.929	0.85	0.584	0.53	0.541	0.706	0.754	0.737	0.808	0.749	0.786
		10	0.76	0.737	0.701	0.371	0.354	0.299	0.478	0.55	0.521	0.583	0.649	0.624
		20	0.42	0.504	0.441	0.32	0.268	0.338	0.37	0.301	0.266	0.337	0.417	0.37
		40	0.356	0.392	0.385	0.281	0.241	0.229	0.276	0.261	0.315	0.345	0.309	0.271
	H23	RSL3	Vehicle			Spermine			Spermidine			Putrescine
		0	0.979	0.997	1.024	1.028	0.974	0.997	0.987	0.999	1.014	1.021	0.995	0.984
		0.1	0.896	0.917	0.957	0.592	0.622	0.606	0.647	0.713	0.718	0.731	0.827	0.835
		0.2	0.591	0.624	0.648	0.296	0.301	0.279	0.314	0.322	0.392	0.433	0.499	0.413
		0.4	0.395	0.335	0.335	0.182	0.174	0.168	0.194	0.205	0.187	0.296	0.284	0.289
		0.8	0.178	0.196	0.219	0.168	0.155	0.16	0.178	0.172	0.173	0.184	0.161	0.154
		1.6	0.171	0.207	0.173	0.163	0.159	0.165	0.159	0.155	0.172	0.174	0.158	0.205
	PC9	RSL3	Vehicle			Spermine			Spermidine			Putrescine
		0	0.98	1.032	0.988	1.05	0.883	1.067	0.974	1.029	0.997	0.995	0.979	1.026
		0.5	0.931	0.891	0.886	0.408	0.391	0.364	0.624	0.565	0.593	0.771	0.647	0.805
		1	0.705	0.736	0.708	0.292	0.267	0.281	0.379	0.39	0.419	0.674	0.649	0.605
		2	0.588	0.527	0.583	0.234	0.233	0.213	0.234	0.217	0.239	0.428	0.458	0.431
		4	0.446	0.434	0.368	0.212	0.227	0.223	0.281	0.266	0.229	0.405	0.319	0.357
		8	0.339	0.32	0.325	0.216	0.26	0.205	0.267	0.251	0.27	0.284	0.22	0.312

[truncated: 2 more sheets: Supplementary Figure 3, Supplementary Figure 4]
